# Supplementary material for: Linking Pedigree Information to the Gene Expression Phenotype to Understand Differential Family Survival Mechanisms in Highly Fecund Fish: A Case Study in the Larviculture of Pacific Bluefin Tuna
Source: Curr Issues Mol Biol. 2021 Nov 26;43(3):2098–110. doi: 10.3390/cimb43030145 (PMC8929136; doi:10.3390/cimb43030145)
Supplement: Supplementary file 1 [file cimb-43-00145-s001.zip]

Archive with 1 entries (1 files):
- cimb-1455562-supplementary.pdf
